# Supplementary material for: High resolution proteomics of Aedes aegypti salivary glands infected with either dengue, Zika or chikungunya viruses identify new virus specific and broad antiviral factors
Source: Sci Rep. 2021 Dec 8;11:23696. doi: 10.1038/s41598-021-03211-0 (PMC8654903; doi:10.1038/s41598-021-03211-0)
Supplement: Supplementary file 8 — Supplementary Table S3. [file 41598_2021_3211_MOESM8_ESM.xlsx]

## Sheet: Sheet1
Supplementary table 1: Total proteins identified in uninfected A.aegypti SGs
Gene Accession No.	Protein Name/ Description	No. of unique peptides	Percentage coverage	Signal P	Functional annotation	Drosophila melanogaster Ortholog	FlyBase ID	% Identity	Evalue	de novo Protein sequence
AAEL006347	Apyrase Precursor (EC 3.6.1.5)(Adenosine diphosphatase)(ATP-diphosphohydrolase)(ATP-diphosphatase)(ADPase)(Allergen Aed a 1)|protein_coding|supercont1.201:1129123:1131245:-1|gene:AAEL006347	74	54.8	Y	BF	CG42249	FBpp0304658	39.08	1.95e-126
AAEL006424	D7 long: 37 kDa salivary gland allergen Aed a 2 Precursor (Protein D7)(Allergen Aed a 2)|protein_coding|supercont1.204:345910:347111:-1|gene:AAEL006424	125	69.2	Y	BF
AAEL006417	D7 long, putative|protein_coding|supercont1.204:322860:324089:1|gene:AAEL006417	77	59.6	Y	BF
AAEL026165	adenosine deaminase|protein_coding|supercont1.169:649555:651184:-1|gene:AAEL005672	58	54.8	Y	BF	Adgf-A	FBpp0089360	47.705	1.87e-165
AAEL006333	salivary apyrase, putative|protein_coding|supercont1.201:221091:222943:1|gene:AAEL006333	16	23.6	Y	BF	CG42249	FBpp0288787	36.364	1.31e-101
AAEL000229	prosialokinin precursor|protein_coding|supercont1.4:2317250:2318399:-1|gene:AAEL000229	17	57.7	Y	BF
AAEL005772	OBP22: odorant binding protein OBP22|protein_coding|supercont1.174:1533074:1533545:1|gene:AAEL005772	2	20.3	Y	BF	Obp99a	FBpp0308292	46.377	3.68e-39
AAEL005656	myosin heavy chain, nonmuscle or smooth muscle|protein_coding|supercont1.168:1186737:1238994:-1|gene:AAEL005656	15	10.1	N	CS	Mhc	FBpp0080463	86.023	0
AAEL006102	Gelsolin precursor|protein_coding|supercont1.189:2000883:2002111:1|gene:AAEL006096	22	49.1	Y	CS	Gel	FBpp0301196	65.47	1.67e-172
AAEL001951	Actin (Act-4)|protein_coding|Chromosome 3: 227,584,945-227,588,623 forward strand|	12	33.8	N	CS	Act88F	FBpp0082597	95.479	0
AAEL002851	Tubulin beta chain|protein_coding|Chromosome 3: 233,420,405-233,438,299 reverse strand	10	22.8	N	CS	betaTub56D	FBpp0085720	99.553	0
AAEL013229	Tubulin alpha chain|protein_coding|Chromosome 3: 148,473,571-148,476,079 reverse strand.	10	49.8	N	CS	alphaTub84B	FBpp0081153	99.333	0
AAEL002761	tropomyosin invertebrate|protein_coding|supercont1.67:2634261:2717763:-1|gene:AAEL002761	5	18.3	N	CS	Tm1	FBpp0296936	84.585	1.2e-132
AAEL007915	Moesin/ezrin/radixin homolog 1|protein_coding|supercont1.288:60426:136590:1|gene:AAEL007915	5	9.3	N	CS	Moe	FBpp0303991	85.254	0
AAEL012207	myosin light chain 1,|protein_coding|supercont1.666:134735:136721:-1|gene:AAEL012207	4	35.7	N	CS	Mlc1	FBpp0084565	69.799	2.21e-72
AAEL002759	tropomyosin invertebrate|protein_coding|	4	15.1	N	CS	Tm2	FBpp0311407	83.451	5.17e-161
AAEL002572	Putative myosin regulatory light chain 2 mlc-2|protein_coding|JXUM01S004268:140771:142599:-1|gene:AALF018229	5	24.3	N	CS	Mlc2	FBpp0088688	69.048	1.09e-74
AAEL003957	Putative actin depolymerizing factor|protein_coding|	3	23	N	CS	tsr	FBpp0072097	97.297	1.5e-105
AAEL005961	actin|protein_coding|JXUM01S004916:110741:111948:1|gene:	13	33.8	N	CS	Act88F	FBpp0082597	98.138	0
AAEL002761	tropomyosin invertebrate|protein_coding|supercont1.67:2634261:2690193:-1|gene:AAEL002761	7	19.3	N	CS	Tm1	FBpp0296936	84.585	1.2e-132
AAEL006575	troponin C|protein_coding|	2	9.6	N	CS	TpnC73F	FBpp0311345	56.376	7.81e-55
AAEL007439	myosin light chain 1,|protein_coding|	2	15.7	N	CS	Mlc-c	FBpp0300803	83.66	4.26e-94
AAEL002417	troponin t, invertebrate|protein_coding|	2	5.2	N	CS	up	FBpp0100013	83.596	7.63e-169
AAEL011197	Putative actin-related protein|protein_coding|	10	29.3	N	CS	Act5C	FBpp0311818	100	0
AAEL001928	Actin-1 OS=Aedes aegypti OX=7159 GN=ACT-1 PE=2 SV=2	12	29.3	N	CS	Act88F	FBpp0082597	97.606	0
AAEL020508	protein lava lamp isoform X1	2	0.6	N	CS	lva	FBpp0309608	38.92	6.04e-67
AAEL009524	alpha-amylase|protein_coding|supercont1.403:1101572:1103428:-1|gene:AAEL009524	12	19	Y	DIG	Mal-A1	FBpp0087838	51.75	0
AAEL006719	AMY1: Alpha-amylase I Precursor (EC 3.2.1.1)(1,4-alpha-D-glucan glucanohydrolase)|protein_coding|supercont1.219:415411:417683:-1|gene:AAEL006719	3	5	Y	DIG	Amy-d	FBpp0086136	52.5	6.39e-175
AAEL001005	calreticulin|protein_coding|supercont1.20:3615914:3622930:-1|gene:AAEL001005	33	42.3	Y	DIV	Calr	FBpp0306685	76.152	0
AAEL006485	inosine-uridine preferring nucleoside hydrolase|protein_coding|supercont1.208:816972:818047:-1|gene:AAEL006485	24	37.9	Y	DIV	CG12177	FBpp0311948	37.318	1.38e-54
AAEL017349	BiP: GRP78:|protein_coding|supercont1.191:572100:574067:-1|gene:AAEL017349	16	29	Y	DIV	Hsc70-3	FBpp0311376	88.72	0
AAEL006885	14-3-3zeta: 14-3-3 protein zeta|protein_coding|supercont1.225:245241:259051:-1|gene:AAEL006885	11	44	N	DIV	14-3-3zeta	FBpp0305137	96.774	1.82e-180
AAEL012326	calmodulin|protein_coding|supercont1.678:468840:567462:1|gene:AAEL012326	8	50.3	N	DIV	Cam	FBpp0293503	100	1.55e-105
AAEL011302	annexin|protein_coding|supercont1.565:605037:625558:1|gene:AAEL011302	7	25.9	N	DIV	AnxB9	FBpp0088506	81.79	0
AAEL010585	Vesicle fusing ATPase/ spermatogenesis associated factor|protein_coding|Chromosome 2: 111,977,208-112,001,572 forward strand	5	10	N	DIV	TER94	FBpp0087479	91.034	0
AAEL014843	heat shock protein 83|protein_coding|supercont1.1292:85913:88060:1|gene:AAEL014843	5	9.5	N	DIV	Hsp83	FBpp0305095	85.042	0
AAEL008787	V-type proton ATPase catalytic subunit A (V-ATPase subunit A)(EC 3.6.3.14)(Vacuolar proton pump subunit alpha)(V-ATPase 69 kDa subunit) [Source:VB Community Annotation]	5	9.3	N	DIV	Vha68-2	FBpp0307597	94.3	0
AAEL011584	chaperonin-60kD, ch60|protein_coding|	5	11.5	N	DIV	Hsp60A	FBpp0073291	83.63	0
AAEL022931	neutral alpha-glucosidase ab precursor (glucosidase ii alpha subunit) (alpha glucosidase 2)|protein_coding|supercont1.489:444396:509017:1|gene:AAEL010599	3	17.6	Y	DIV	GCS2alpha	FBpp0070058	59.506	0
AAEL000795	ubiquitin|protein_coding|	4	52.5	N	DIV	Ubi-p63E	FBpp0305348	100	0
AAEL013279	peptidyl-prolyl cis-trans isomerase (cyclophilin)|protein_coding|supercont1.817:161895:173404:-1|gene:AAEL013279	4	29.3	Y	DIV	CG2852	FBpp0311613	82.778	5.78e-108
AAEL000372	myo inositol monophosphatase|protein_coding|gene AAEL000372	3	13.9	N	DIV	CG9391	FBpp0296988	59.854	1.29e-121
AAEL008844	calcium-binding protein, putative|protein_coding|supercont1.352:502796:559774:1|gene:AAEL008844	2	8.4	N	DIV	Scp1	FBpp0306952	59.788	4.33e-90
AAEL003193	inorganic pyrophosphatase|protein_coding|	3	6.2	N	DIV	Nurf-38	FBpp0072250	65.854	1.84e-149
AAEL009497	phosphomannomutase|protein_coding|supercont1.401:375844:376599:1|gene:AAEL009497	2	8.4	N	DIV	Pmm2	FBpp0075693	69.636	3.2e-131
AAEL004313	peptidyl propyl isomerase|protein_coding|supercont1.114:995540:1078119:-1|gene:AAEL004313	4	29.3	Y	DIV	Fkbp14	FBpp0309698	76.887	1.62e-117
AAEL017212	Putative presenilin|protein_coding|	2	14.4	N	DIV
AAEL007286	Manf: arginine-rich protein, putative|protein_coding|supercont1.247:1569518:1579357:-1|gene:AAEL007286	2	11.6	Y	DIV	Manf	FBpp0082735	72.832	1.53e-85
AAEL012035	vacuolar ATP synthase subunit e|protein_coding|	4	12.4	N	DIV	Vha26	FBpp0311965	73.894	1.82e-120
AAEL011116	14-3-3 protein sigma, gamma, zeta, beta/alpha, epsilon|protein_coding|supercont1.542:295526:356899:1|gene:AAEL011116	5	17.1	N	DIV	14-3-3epsilon	FBpp0082989	92.248	1.93e-177
AAEL020936	carbonic anhydrase|protein_coding|supercont1.151:1411557:1443510:-1|gene:AAEL005337	2	9.8	N	DIV	CAH2	FBpp0075733	46.897	5.85e-86
AAEL013320	translocon-associated protein, delta subunit|protein_coding|supercont1.822:427145:427923:1|gene:AAEL013320	2	14	Y	DIV	Tapdelta	FBpp0311866	50.92	1.75e-48
AAEL003634	Hsp70-interacting protein, putative|protein_coding|supercont1.93:1382732:1396924:-1|gene:AAEL003634	2	8.6	N	DIV	Sgt	FBpp0296963	35.933	2.53e-54
AAEL005417	annexin x|protein_coding|supercont1.155:618843:628484:1|gene:AAEL005407	2	15.6	N	DIV	AnxB10	FBpp0070024	64.151	4.82e-147
AAEL009377	rap1 protein|protein_coding|supercont1.393:690802:792709:-1|gene:AAEL009377	2	14.1	N	DIV	Rap1	FBpp0304917	94.565	1e-117
AAEL003888	ubiquitin|protein_coding|supercont1.99:659543:660007:1|gene:AAEL003888	2	18.2	N	DIV	Ubi-p5E	FBpp0311816	75.163	7.25e-76
AAEL001623	REG: proteasome activator subunit REG|protein_coding|supercont1.37:2842690:2854296:1|gene:AAEL001623	2	6.8	N	DIV	REG	FBpp0302766	76.518	5.45e-133
AAEL006511	Ubiquitin 60S ribosomal protein L40	5	35.9	N	DIV	RpL40	FBpp0306837	100	2.23e-92
AAEL002704	SRPN23: Serine Protease Inhibitor (serpin) homologue|protein_coding|supercont1.65:1197986:1199365:-1|gene:AAEL002704	52	40.8	Y	IMM	Spn42Da	FBpp0089207	23.651	2.57e-16
AAEL003182	SRPN26: Serine Protease Inhibitor (serpin) homologue - unlikely to be inhibitory.|protein_coding|supercont1.81:289404:290790:-1|gene:AAEL003182	20	33.7	Y	IMM	Spn42Dc	FBpp0296959	24.242	1.15e-05
AAEL007420	SRPN25: Serine Protease Inhibitor (serpin) homologue - unlikely to be inhibitory|protein_coding|supercont1.255:1148690:1150060:1|gene:AAEL007420	20	32.1	Y	IMM	Spn28B	FBpp0307458	25.982	9.37e-16
AAEL000726	Fibrinogen related protein 20|protein_coding|supercont1.15:2838199:2839199:1|gene:AAEL000726	50	53.3	Y	IMM	CG1889	FBpp0111882	36.842	2.87e-32
AAEL000533	CTL16: C-Type Lectin (CTL16)|protein_coding|supercont1.10:2735183:2735704:1|gene:AAEL000533	25	47.4	Y	IMM	tfc	FBpp0072555	35	5.94e-18
AAEL000556	CTL25: C-Type Lectin (CTL25)|protein_coding|supercont1.10:2723540:2724054:-1|gene:AAEL000556	13	51	Y	IMM	tfc	FBpp0072555	35.484	8.42e-22
AAEL027936	LYSP: C-Type Lysozyme (Lys-P).|protein_coding|supercont1.417:946162:946657:1|gene:AAEL009670	4	27.8	Y	IMM
AAEL010139	serine protease, putative|protein_coding|supercont1.456:65574:67054:1|gene:AAEL010139	2	26.4	Y	IMM	l(2)34Fc	FBpp0310269	33.987	1.7e-16
AAEL011408	CTL21: C-Type Lectin (CTL21)|protein_coding|supercont1.577:374366:374905:-1|gene:AAEL011408	2	5.7	Y	IMM	tfc	FBpp0072555	35.938	3.06e-19
Denovo transcript 5	putative salivary C-type lectin	6	26.8	Y	IMM	tfc	FBpp0072555	36.066	2.24e-19	MIFSLYLIVAIFFADLIAAQQECDCKNRFCFPNFVANWVGAAEYCSRNGWRLAILDTEEKQQQVEEQAQKVDAFKTDKVELWIGASDLAKEGKFVWHGTGIDVSYEKWIAGMPDNRNGNEHCVHLWYEPSRSFQWQWNDVVCSSTRRFVCEQM
AAEL000749	Fibrinogen related protein 22|protein_coding|supercont1.15:2852946:2853941:1|gene:AAEL000749	53	74.1	Y	IMM	CG30281	FBpp0071674	37.549	4.53e-40
AAEL007549	phosphatidylethanolamine-binding protein|protein_coding|supercont1.723:14591:15226:-1|gene:AAEL012666	4	27.5	N	MET	CG6180	FBpp0079979	71.892	8.68e-97
AAEL024228	enolase|protein_coding|supercont1.38:1462458:1464130:1|gene:AAEL001668	19	37.6	N	MET	Eno	FBpp0291325	77.419	0
AAEL008166	malate dehydrogenase|protein_coding|supercont1.304:1072918:1089871:-1|gene:AAEL008166	18	53.9	N	MET	Mdh2	FBpp0082985	69.67	6.41e-171
AAEL009185	arginine or creatine kinase|protein_coding|supercont1.377:1030526:1046490:1|gene:AAEL009185	10	38.9	N	MET	Argk	FBpp0076271	86.798	0
AAEL016984	Glyceraldehyde-3-phosphate dehydrogenase|protein_coding|supercont1.157:405434:406432:-1|gene:AAEL016984	11	34.9	N	MET	Gapdh2	FBpp0304864	85.241	0
AAEL014913	pyruvate kinase|protein_coding|supercont1.1334:9859:21417:1|gene:AAEL014913	9	24.4	N	MET	PyK	FBpp0083611	75.233	0
AAEL005766	fructose-bisphosphate aldolase|protein_coding|supercont1.174:169509:197538:-1|gene:AAEL005766	9	30	N	MET	Ald1	FBpp0308680	82.369	0
AAEL004988	Pgk: phosphoglycerate kinase|protein_coding|supercont1.137:1202078:1205314:1|gene:AAEL004988	8	23.9	N	MET	Pgk	FBpp0306279	86.988	0
AAEL002542	Tpi: triosephosphate isomerase|protein_coding|supercont1.60:534041:534939:1|gene:AAEL002542	6	30.8	N	MET	Tpi	FBpp0084950	72.47	8.5e-136
AAEL010464	Putative glutamate/leucine/phenylalanine/valine dehydrogenase|protein_coding|JXUM01S000351:163655:206780:1|gene:AALF014147	7	15.8	N	MET	Gdh	FBpp0088990	84.991	0
AAEL011789	Probable citrate synthase 2, mitochondrial Precursor (EC 2.3.3.1)|protein_coding|supercont1.614:34137:73422:1|gene:AAEL011789	7	15.9	N	MET	kdn	FBpp0070872	82.112	0
AAEL003046	saposin|protein_coding|supercont1.75:2539958:2582225:-1|gene:AAEL003046	8	7.2	N	MET	Sap-r	FBpp0085075	47.119	0
AAEL012897	aconitase, mitochondrial|protein_coding|supercont1.756:369906:385817:1|gene:AAEL012897	5	7.5	N	MET	mAcon1	FBpp0312178	85.077	0
AAEL003746	4-Hydroxybutyrate CoA-transferase, putative|protein_coding|supercont1.96:1567134:1589407:-1|gene:AAEL003746	7	18	N	MET	CG7920	FBpp0306760	72.926	0
AAEL002399	aspartate aminotransferase|protein_coding|supercont1.55:1678877:1701605:-1|gene:AAEL002399	5	13.5	N	MET	Got2	FBpp0077537	68.059	0
AAEL005422	pyrroline-5-carboxylate dehydrogenase|protein_coding|supercont1.155:1663653:1700496:-1|gene:AAEL005422	5	13	N	MET	P5CDh1	FBpp0292150	77.273	0
AAEL002834	myo-inositol-1 phosphate synthase|protein_coding|supercont1.69:309250:332856:1|gene:AAEL002834	7	9.3	N	MET	Inos	FBpp0088368	70.662	0
AAEL014768	glutamate synthase|protein_coding|supercont1.1265:71204:102612:1|gene:AAEL014768	6	3.5	N	MET	CG9674	FBpp0305785	77.821	0
AAEL009691	carboxylase:pyruvate/acetyl-coa/propionyl-coa [Source:VB Community Annotation]	4	6.5	N	MET	PCB	FBpp0087544	86.96	0
AAEL007707	malate dehydrogenase|protein_coding|supercont1.275:935176:952474:-1|gene:AAEL007707	4	21	N	MET	Mdh1	FBpp0311560	76.577	0
AAEL004338	pyruvate dehydrogenase|protein_coding|supercont1.115:72543:88662:-1|gene:AAEL004338	4	15.5	N	MET	Pdhb	FBpp0084738	79.883	0
AAEL012994	glucose-6-phosphate isomerase|protein_coding|supercont1.772:293892:315118:1|gene:AAEL012994	5	8.9	N	MET	Pgi	FBpp0087762	71.869	0
AAEL001887	glutamine synthetase 1, 2 (glutamate-amonia ligase) (gs)|protein_coding|supercont1.45:299235:300437:1|gene:AAEL001887	3	8.3	N	MET	Gs1	FBpp0289795	68.672	0
AAEL004088	aldo-keto reductase|protein_coding|supercont1.107:2167816:2174044:1|gene:AAEL004088	4	17.6	N	MET	Akr1B	FBpp0303937	69.745	3.93e-150
AAEL029007	3-hydroxyacyl-coa dehyrogenase|protein_coding|supercont1.69:185161:206228:1|gene:AAEL002841	3	17.1	N	MET	Mtpalpha	FBpp0079453	33.449	7.78e-46
AAEL004739	acyl-coa dehydrogenase|protein_coding|supercont1.129:2150011:2167115:1|gene:AAEL004739	2	4.1	N	MET	CG7461	FBpp0311550	68.369	0
AAEL006070	Phosphoglycerate mutase|protein_coding|	2	11.4	N	MET	Pglym78	FBpp0099920	81.176	2.05e-149
AAEL004509	Kynurenine formamidase OS=Aedes aegypti OX=7159 GN=5564939 PE=3 SV=1	2	6.9	N	MET	KFase	FBpp0308832	34.42	5.54e-46
AAEL001061	glutathione S-transferase (GSTD1)	2	7.6	N	MET	GstD1	FBpp0099824	58.852	1.67e-89
AAEL006721	2-oxoglutarate dehydrogenase/ tr|Q175A4|Q175A4_AEDAE	3	4.2	N	MET	Ogdh	FBpp0075026	78.03	0
AAEL002870	dipeptidyl peptidase iii|protein_coding|supercont1.70:2306870:2312416:-1|gene:AAEL002870	5	8.2	N	PROT	DppIII	FBpp0081330	66.853	0
AAEL006169	Lysosomal aspartic protease Precursor (EC 3.4.23.-)|protein_coding|supercont1.192:1145763:1147246:-1|gene:AAEL006169	6	25.3	Y	PROT	cathD	FBpp0402840	73.784	0
AAEL009291	retinoid-inducible serine carboxypeptidase (serine carboxypeptidase|protein_coding|supercont1.387:910561:912006:1|gene:AAEL009291	4	9.8	Y	PROT	CG4572	FBpp0291533	53.988	0
AAEL010912	dipeptidyl-peptidase|protein_coding|supercont1.519:212381:218433:1|gene:AAEL010912	4	5.8	N	PROT
AAEL009637	Cathepsin B|protein_coding|supercont1.414:318808:319830:1|gene:AAEL009637	4	12.1	Y	PROT	CtsB	FBpp0311925	64.571	4e-164
AAEL000424	Cytosol aminopeptidase OS=Aedes aegypti OX=7159 GN=5577354 PE=3 SV=1	2	3.5	N	PROT	S-Lap2	FBpp0076363	41.26	1.07e-120
AAEL002833	Cathepsin L|protein_coding|supercont1.69:336765:369776:-1|gene:AAEL002833	6	17.7	Y	PROT	Cp1	FBpp0086719	72.671	0
AAEL011741	GSTS1: glutathione transferase|protein_coding|supercont1.607:101818:117128:-1|gene:AAEL011741	3	17.7	N	RSM	GstS1	FBpp0099646	67.5	1.44e-100
AAEL000641	protein disulfide isomerase|protein_coding|supercont1.13:668270:683719:-1|gene:AAEL000641	16	33.4	Y	RSM	Pdi	FBpp0312224	63.008	0
AAEL012827	endoplasmin|protein_coding|supercont1.745:422563:445254:1|gene:AAEL012827	17	20.3	Y	RSM	Gp93	FBpp0084623	78.523	0
AAEL003393	ATP synthase beta subunit|protein_coding|supercont1.85:595864:597444:-1|gene:AAEL003393	17	32.9	N	RSM	ATPsynbeta	FBpp0311086	94.883	0
AAEL012175	ATP synthase alpha subunit mitochondrial|protein_coding|supercont1.662:87647:99145:-1|gene:AAEL012175	12	27	N	RSM	blw	FBpp0071794	88.768	0
AAEL001432	protein disulfide isomerase|protein_coding|supercont1.32:3018545:3028771:-1|gene:AAEL001432	10	23.1	Y	RSM	ERp60	FBpp0087164	69.917	0
AAEL013407	Cat: catalase|protein_coding|supercont1.839:151306:179685:-1|gene:AAEL013407	13	21	N	RSM	Cat	FBpp0074825	72.817	0
AAEL019403	Heat shock cognate 70 isoform B|protein_coding|JXUM01S009814:26746:28701:1|gene:AALF003152	10	17.5	N	RSM	Hsc70-4	FBpp0307982	92.32	0
AAEL002309	TPX4: Thioredoxin Peroxidase.|protein_coding|supercont1.53:1817925:1834415:-1|gene:AAEL002309	6	30	N	RSM	CG12896	FBpp0087406	75	4.4e-123
AAEL006928	dihydrolipoamide dehydrogenase|protein_coding|supercont1.228:1325172:1348931:-1|gene:AAEL006928	6	13.2	N	RSM	CG7430	FBpp0304195	77.559	0
AAEL010065	protein disulfide-isomerase A6 precursor|protein_coding|supercont1.450:177737:179050:-1|gene:AAEL010065	5	14	Y	RSM	CaBP1	FBpp0311643	69.249	0
AAEL014452	acyl-coa dehydrogenase|protein_coding|supercont1.1120:30988:41930:-1|gene:AAEL014452	5	19.1	N	RSM	Mcad	FBpp0076520	81.56	0
AAEL019937	CUSOD3: copper-zinc (Cu-Zn) superoxide dismutase|protein_coding|supercont1.584:422035:422496:1|gene:AAEL011498	5	52.9	N	RSM	Sod1	FBpp0075958	69.079	1.84e-71
AAEL002504	ATP synthase delta chain, mitochondrial|protein_coding|supercont1.59:964612:972428:1|gene:AAEL002504	5	52.2	N	RSM	ATPsyndelta	FBpp0310433	67.081	1.21e-62
AAEL007135	peroxiredoxin 5, prdx5|protein_coding|supercont1.238:1466413:1495763:1|gene:AAEL007135	5	38.3	N	RSM	Prx5	FBpp0100080	69.136	7.5e-81
AAEL013739	electron transport oxidoreductase|protein_coding|supercont1.906:209148:227622:-1|gene:AAEL013739	4	17	N	RSM	wal	FBpp0087187	78.419	0
AAEL004423	mitochondrial F0 ATP synthase D chain, putative|protein_coding|supercont1.119:445195:452931:-1|gene:AAEL004423	4	29.1	N	RSM	ATPsynD	FBpp0311983	64.497	8.98e-79
AAEL010697	3-ketoacyl-coa thiolase, mitochondrial (beta- ketothiolase) (acetyl-coa acyltransferase) (mitochondrial 3-oxoacyl- coa thiolase)|protein_coding|JXUM01S001340:170761:177603:1|gene:AALF004193	3	13.1	N	RSM	yip2	FBpp0079472	72.613	0
AAEL002886	thioredoxin reductase [Source:VB Community Annotation] |protein_coding|	3	8	N	RSM	Trxr-1	FBpp0071117	71.138	0
AAEL019408	TPX2: Thioredoxin Peroxidase.|protein_coding|supercont1.107:2094566:2095144:-1|gene:AAEL004112	5	64.8	N	RSM	Jafrac1	FBpp0311371	80.412	3.57e-120
AAEL002501	protein disulfide isomerase|protein_coding|supercont1.59:950939:959328:-1|gene:AAEL002501	2	4.8	Y	RSM	prtp	FBpp0292398	49.639	4.19e-133
AAEL022056	ATP synthase subunit beta vacuolar|protein_coding|	3	5.2	N	RSM	Vha55	FBpp0290875	98.495	0
AAEL005170	cytochrome c oxidase subunit iv|protein_coding|	2	7.8	N	RSM	COX4	FBpp0304538	63.265	1.06e-71
AAEL002813	ATP synthase-coupling factor 6|protein_coding|supercont1.68:1541837:1563004:1|gene:AAEL002813	2	27.4	N	RSM	ATPsynCF6	FBpp0297124	51.923	8.97e-37
AAEL000746	NADP-specific isocitrate dehydrogenase|protein_coding|supercont1.15:4012358:4013587:-1|gene:AAEL000746	2	5.9	N	RSM	Idh	FBpp0305272	80.976	0
AAEL005269	ubiquinol-cytochrome c reductase complex core protein|protein_coding|supercont1.148:1842875:1844737:-1|gene:AAEL005269	2	5.9	N	RSM	UQCR-C2	FBpp0303947	44.966	5.48e-111
AAEL014944	cytochrome c oxidase polypeptide|protein_coding|supercont1.1350:13581:14039:-1|gene:AAEL014944	2	15.8	N	RSM	COX5A	FBpp0306911	64.238	1.56e-62
AAEL004457	Putative cytochrome c|protein_coding|	2	13.9	N	RSM	Cyt-c-p	FBpp0311164	92.523	1.72e-73
AAEL004081	dj-1 beta protein	2	12.9	N	RSM	dj-1beta	FBpp0401456	60.963	4.16e-76
AAEL025321	Electron transfer flavoprotein subunit beta/ tr|A0A182G5Z7|A0A182G5Z7_AEDAL	2	7.9	N	RSM	CG7834	FBpp0084902	82.609	6.7e-150
AAEL008848	ATP synthase subunit gamma/ tr|Q16XK3|Q16XK3_AEDAE	2	10.8	N	RSM	ATPsyngamma	FBpp0084907	80.216	3.38e-165
AAEL014583	RpLp2: 60S acidic ribosomal protein P2|protein_coding|JXUM01S006571:44394:44806:1|gene:AALF025409	4	47.3	N	RTT	RpLP2	FBpp0086252	72.308	2.76e-28
AAEL009994	RpL4: 60S ribosomal protein L4|protein_coding|	3	9.5	N	RTT	RpL4	FBpp0084617	76.55	0
AAEL003835	translation initiation factor 5a|protein_coding|supercont1.98:1736237:1744846:-1|gene:AAEL003835	3	18.8	N	RTT	eEF5	FBpp0072082	78.125	1.33e-89
AAEL017096	Elongation factor 1-alpha|protein_coding|	4	13.8	N	RTT	eEF1alpha1	FBpp0311273	95.248	0
AAEL003872	Tctp: translationally-controlled tumor protein homolog (TCTP)|protein_coding|supercont1.99:1134679:1146717:1|gene:AAEL003872	3	36.8	N	RTT	Tctp	FBpp0312492	69.006	7.85e-88
AAEL009216	cAMP-dependent protein kinase type ii regulatory subunit|protein_coding|supercont1.381:1041703:1085219:-1|gene:AAEL009216	3	12.7	N	RTT
AAEL010821	RpLP0: 60S ribosomal protein LP0|protein_coding|supercont1.510:444590:445799:1|gene:AAEL010821	2	12.1	N	RTT	RpLP0	FBpp0306232	82.019	2.39e-180
AAEL000293	ebna2 binding protein P100|protein_coding|supercont1.5:4654759:4691495:1|gene:AAEL000293	2	3.5	N	RTT	Tudor-SN	FBpp0304417	65.098	0
AAEL020238	40S ribosomal protein SA|protein_coding|JXUM01S001892:56355:58193:-1|gene:	3	14.6	N	RTT	sta	FBpp0308666	65.744	2.8e-123
AAEL000951	elongation factor 1-beta2|protein_coding|supercont1.19:3898566:3899796:1|gene:AAEL000951	2	10.7	N	RTT	eEF1beta	FBpp0311691	79.018	1.92e-105
AAEL003530	RpLP1: acidic ribosomal protein P1, putative|protein_coding|supercont1.89:2593923:2594649:-1|gene:AAEL003530	4	42.9	N	RTT	RpLP1	FBpp0304265	75.229	1.74e-39
AAEL004500	eukaryotic translation elongation factor|protein_coding	2	1.8	N	RTT	eEF2	FBpp0305182	91.825	0
AAEL003689	Histone H4|protein_coding|	3	21.4	N	RTT	His4:CG33909	FBpp0091154	100	3.44e-68
AAEL015006	RpL23: 60S ribosomal protein L23 (L17A)(AeRpL17A)|protein_coding|	2	19.6	N	RTT	RpL23	FBpp0071808	97.143	6.25e-97
AAEL008192	RpS3: 40S ribosomal protein S3|protein_coding|supercont1.305:1304669:1321925:-1|gene:AAEL008192	2	11.7	N	RTT	RpS3	FBpp0312066	83.051	1.54e-144
AAEL009313	elongation factor -1 beta,delta|protein_coding|supercont1.388:774262:791164:1|gene:AAEL009313	2	11.3	N	RTT	eEF1delta	FBpp0079542	54.615	1.58e-75
AAEL022390	Histone H2B|protein_coding|	2	14.6	N	RTT	His2B:CG33910	FBpp0091155	91.935	3.33e-65
AAEL011288	elongation factor 1 gamma|protein_coding|supercont1.563:142142:152240:1|gene:AAEL011288	2	5.8	N	RTT	eEF1gamma	FBpp0291632	70.67	0
AAEL010299	RpS12: 40S ribosomal protein S12|protein_coding	2	13.6	N	RTT	RpS12	FBpp0075612	81.022	2.03e-77
AAEL010756	Ribosomal protein S19|protein_coding|	2	11.5	N	RTT	RpS19a	FBpp0311350	70.13	9.13e-80
AAEL020525	Eukaryotic translation initiation factor	2	1.6	N	RTT	eIF4G1	FBpp0111817	30.872	1.2e-111
AAEL011711	nascent polypeptide associated complex alpha subunit	2	12.8	N	RTT	Nacalpha	FBpp0311394	72.444	1.94e-91
AAEL008257	heterogeneous nuclear ribonucleoprotein 27c / tr|Q1HR40|Q1HR40_AEDAE	3	11.8	N	RTT	Hrb27C	FBpp0290618	58.588	2.53e-142
AAEL008489	calcyphosine/tpp|protein_coding|JXUM01S003208:183064:184272:1|gene:AALF014399	5	33	N	TRP	CG10126	FBpp0082154	60.377	7.29e-89
AAEL023176	voltage-dependent anion-selective channel|protein_coding|supercont1.44:690107:695296:-1|gene:AAEL001872	4	18.1	N	TRP	porin	FBpp0304343	73.05	3.34e-160
AAEL012062	Sodium/potassium-transporting ATPase subunit alpha|protein_coding|	2	2.9	N	TRP	Atpalpha	FBpp0088502	93.327	0
AAEL008789	apolipophorin-III, putative|protein_coding|supercont1.349:808698:809368:1|gene:AAEL008789	2	12.2	Y	TRP
AAEL012313	charged multivesicular body protein 5|protein_coding|supercont1.677:375230:376097:-1|gene:AAEL012313	4	11.1	N	TRP	Vps60	FBpp0305334	76.549	3.34e-129
AAEL013230	Coatomer subunit delta OS=Aedes aegypti OX=7159 GN=5577486 PE=3 SV=1	2	4	N	TRP	deltaCOP	FBpp0070355	69.043	0
AAEL004855	ADP,ATP carrier protein|protein_coding|supercont1.132:1668937:1682495:1|gene:AAEL004855	6	14.9	N	TRP	sesB	FBpp0073280	78.93	6.02e-180
AAEL009993	Salivary gland surface 1 protein|protein_coding|supercont1.445:462217:472311:-1|gene:AAEL009993	100	27.7	N	UNK
AAEL010235	30 kDa salivary gland allergen Aed a 3 Precursor (Allergen Aed a 3)|protein_coding|supercont1.464:161472:162363:1|gene:AAEL010235	46	30.8	Y	UNK	CG13185	FBpp0302006	28.777	2.46e-06
AAEL010228	SAAG-4: |protein_coding|supercont1.464:160395:161109:-1|gene:AAEL010228	75	60.9	Y	UNK
AAEL000732	|protein_coding|supercont1.15:1357702:1359408:1|gene:AAEL000732	26	40.9	Y	UNK
AAEL000748	|protein_coding|supercont1.15:1338057:1339799:1|gene:AAEL000748	26	38.5	Y	UNK
AAEL003600	34kDa Secreted peptide|protein_coding|supercont1.92:2370127:2371065:1|gene:AAEL003600	54	45.5	Y	UNK
AAEL029057	protein coding|Chromosome 3: 286,859,364-286,870,099 forward strand	122	30.2	N	UNK
AAEL029034	protein coding|Chromosome 2: 316,767,711-316,777,883 forward strand	128	29	N	UNK
AAEL000793	venom allergen 3|protein_coding|supercont1.16:3232231:3233119:-1|gene:AAEL000793	26	49.8	Y	UNK	CG32679	FBpp0071403	38.735	1.34e-58
AAEL003601	|protein_coding|supercont1.92:2373093:2374043:1|gene:AAEL003601	32	42.7	Y	UNK
AAEL009852	|protein_coding|supercont1.432:687355:687803:1|gene:AAEL009852	41	79.8	Y	UNK
AAEL003100	|protein_coding|supercont1.77:433385:435477:1|gene:AAEL003100	8	20.1	Y	UNK
AAEL004873	Gamma interferon responsive lysosomal thiol-like protein|protein_coding|supercont1.133:1056525:1072136:-1|gene:AAEL004873	7	25	Y	UNK	GILT1	FBpp0082228	46.122	1.7e-76
AAEL007986	|protein_coding|supercont1.293:1185288:1185794:1|gene:AAEL007986	12	38.7	Y	UNK
AAEL005593	|protein_coding|supercont1.163:1466569:1478257:-1|gene:AAEL005593	4	35.7	N	UNK	CG1648	FBpp0308495	36.681	4.09e-29
AAEL027694	|protein_coding|supercont1.1090:61531:69082:1|gene:AAEL014367	5	3.4	N	UNK	Corin	FBpp0307926	25.104	1.88e-39
AAEL012860	|protein_coding|supercont1.752:227878:246766:-1|gene:AAEL012860	4	24	N	UNK	AANATL7	FBpp0291637	26.012	2.14e-12
AAEL010242	8.7kDa secreted protein|protein_coding|supercont1.464:147144:147458:1|gene:AAEL010242	23	43.4	Y	UNK
AAEL007173	|protein_coding|supercont1.241:1367436:1420109:-1|gene:AAEL007173	4	31.5	N	UNK	CG5174	FBpp0085869	51.491	1.07e-106
AAEL006406	putative D7 short|protein_coding|supercont1.204:283157:286136:1|gene:AAEL006406	17	32.4	Y	UNK
AAEL006423	putative D7 short|protein_coding|supercont1.204:278963:279467:-1|gene:AAEL006423	4	19.5	Y	UNK
AAEL019996	Salivary gland broad spectrum antiviral protein|protein_coding|supercont1.92:2359377:2359880:1|gene:AAEL003584	4	25.2	N	UNK
AAEL003107	|protein_coding|supercont1.77:425430:431539:1|gene:AAEL003107	4	14.3	Y	UNK
AAEL008274	VWFC domain-containing protein|protein_coding|supercont1.310:810712:825979:1|gene:AAEL008274	3	10.8	Y	UNK
AAEL004899	|protein_coding|supercont1.134:1914700:1915149:1|gene:AAEL004899	3	30	Y	UNK
AAEL008305	putative 7.8kDa acidic protein |protein_coding|supercont1.313:328066:328412:-1|gene:AAEL008305	18	47.4	Y	UNK
AAEL013005	|protein_coding|supercont1.774:396706:397320:1|gene:AAEL013005	5	22.1	Y	UNK	sel	FBpp0087519	50.521	2.44e-61
AAEL003053	allergen, putative|protein_coding|supercont1.76:1230328:1231673:1|gene:AAEL003053	5	19.2	Y	UNK	CG32679	FBpp0071403	32.031	2.26e-37
AAEL007394	putative d7 short |protein_coding|supercont1.253:1259805:1260348:1|gene:AAEL007394	5	24.8	Y	UNK
AAEL017263	|protein_coding|supercont1.451:54057:73764:-1|gene:AAEL017263	3	4.2	Y	UNK	CG2918	FBpp0290016	59.672	0
AAEL013532	Salivary secreted peptide|protein_coding|supercont1.864:202603:207031:1|gene:AAEL013532	4	12	Y	UNK
AAEL013138	|protein_coding|supercont1.795:52110:52979:-1|gene:AAEL013138	5	13.2	N	UNK	CG10939	FBpp0086065	39.931	2.24e-54
AAEL014318	|protein_coding|supercont1.1068:13120:89318:1|gene:AAEL014318	2	7.5	N	UNK	Msr-110	FBpp0311254	31.383	1.55e-13
AAEL011881	|protein_coding|supercont1.626:648788:649972:-1|gene:AAEL011881	2	7.1	N	UNK	HIP-R	FBpp0305905	54.046	1.36e-120
AAEL026403	|protein_coding|supercont1.349:829846:843157:-1|gene:AAEL008802	2	23.8	N	UNK
AAEL007236	|protein_coding|supercont1.244:1482709:1498096:-1|gene:AAEL007236	2	10.8	N	UNK	CG10527	FBpp0071470	63.176	8.55e-138
AAEL001094	|protein_coding|supercont1.1470:6807:23643:1|gene:AAEL015090	2	21.1	N	UNK	CG14207	FBpp0311833	80.423	5.01e-106
AAEL003057	venom allergen 5, putative|protein_coding|supercont1.76:1255699:1256752:-1|gene:AAEL003057	2	10	Y	UNK	CG9400	FBpp0073737	36.364	1.43e-50
AAEL005270	|protein_coding|supercont1.148:1749558:1750051:1|gene:AAEL005270	6	33.3	N	UNK	CG44250	FBpp0308249	50	9.6e-46
AAEL001020	anterior fat body protein|protein_coding|	2	6.9	Y	UNK	regucalcin	FBpp0073422	45.283	1.49e-92
AAEL006351	|protein_coding|supercont1.201:300148:301051:-1|gene:AAEL006351	3	13.2	Y	UNK
AAEL007990	|protein_coding|supercont1.293:994669:1037100:1|gene:AAEL007990	2	16.1	N	UNK	Sh3beta	FBpp0291704	70	7.8e-53
AAEL007872	|protein_coding|supercont1.287:1452026:1452906:-1|gene:AAEL007872	12	23.9	N	UNK
AAEL004521	|protein_coding|	5	15.7	Y	UNK	CG31676	FBpp0308644	51.181	9.48e-39
AAEL022638	putative 34KDa /Putative 14.5 kDa salivary protein OS=Aedes aegypti OX=7159 PE=2 SV=1	29	40.8	Y	UNK
Denovo transcript 1	18.6 kda secreted protein	9	33.9	Y	UNK					MKLQAIAVALSAMLLIVAAEPDINAAEVEKAIHQQSEAFLESIYAAAGESQPDGSMDVIEELITAAAPESIRQDVAKELKADGNGALSDGLKERINHYVLQWSLQYVPEDLQKDVSEALEEYQTTGRVSNNKERNERVRRYLAVLSNGRNKRGFWGKLFKTIFGYISG
Denovo transcript 2	Uncharacterized protein	2	31.5	Y	UNK					MRKQTISLIIAFSIAVFLIVDADAGSEYCPPIAKLDCDGPCVCVTDRDSSGSCPEGFKYDNSRKKCTVNMMLA
AAEL008310	putative salivary basic peptide	2	16.1	Y	UNK
Denovo transcript 3	Aggrecan core protein-like (culex sp.)	7	21.6	N	UNK					MNQTIPECVEYMLPPPRPQHLFYELKAHVGKPVKLIQRKEPPSVKATVKSLSKLSVKSSDYKGTVRNILKLFETDLDSTIVSSREFLNSTRIQLLFDLKNSIQREYDRSSNMMRDSFIATGVCQVENRECWNRAKMALPKFEDGLNHDAKVCDDIFGTQIAAHRDESVKVQTIQRVNRELDDLKRKCLEHSKDNSFVRVCLVRTVTRSLLRSVAYFKSLHNAIEQEINLRKYLNNLTNQCYANAYQSRKPLFEHGIKRLQNCIQGLSDKGGNHDAVID
Denovo transcript 4	putative 34KDa salivary peptide uncharacterized protein LOC110674832 [Aedes aegypti]	12	42.9	Y	UNK					MSPFDLIIVLLALPIILVNCYPCPDGDPSEPCEDELVKLKAAISSVSSSQPVNNDLLPNLTKCPKLIMISAMLKAVAHGMMALKDRGVTSMEVQLLRESFEEKLNDIAKNKEIFDQTQGQMAEKINKLQVELTKVQKEIR
AAEL026008	uncharecterized/ tr|A0A6I8TTK3|A0A6I8TTK3_AEDAE	5	36.8	N	UNK
