# Supplementary material for: High resolution proteomics of Aedes aegypti salivary glands infected with either dengue, Zika or chikungunya viruses identify new virus specific and broad antiviral factors
Source: Sci Rep. 2021 Dec 8;11:23696. doi: 10.1038/s41598-021-03211-0 (PMC8654903; doi:10.1038/s41598-021-03211-0)
Supplement: Supplementary file 10 — Supplementary Table S5. [file 41598_2021_3211_MOESM10_ESM.xlsx]

## Sheet: Sheet1
Table S5. List of viral proteins identified from infected SGs
DENV2
Accession No.	Name	Species	Peptides(95%)
ANS59173.1	polyprotein [Dengue virus 2]	Dengue virus 2	8
AAB49470.1	polyprotein, partial [Dengue virus 2]	Dengue virus 2	5
AAC59275.1	polyprotein [Dengue virus 2]	Dengue virus 2	7
AIE17400.1	polyprotein [Dengue virus 2]	Dengue virus 2	6
ANC57599.1	polyprotein [Dengue virus 2]	Dengue virus 2	5
AAA17509.1	envelope glycoprotein, partial [Dengue virus 2]	Dengue virus 2	2
ART85716.1	polyprotein [Dengue virus 2]	Dengue virus 2	1
ADB90549.1	polyprotein, partial [Dengue virus 2]	Dengue virus 2	2
ACW82980.1	polyprotein [Dengue virus 2]	Dengue virus 2	6
AFZ40121.1	polyprotein [Dengue virus 2]	Dengue virus 2	5
AAN77510.1	NS5 protein, partial [Dengue virus 2]	Dengue virus 2	5
ZIKV
Accession No	Name	Species	Peptides(95%)
pdb|5U4W|E	Chain E, Cryo-em Structure Of Immature Zika Virus	Zika Virus	2
ART29823.1	polyprotein [Zika virus]	Zika virus	7
ABI54475.1	polyprotein [Zika virus]	Zika virus	4
									117:113	118:113	119:113	121:113
CHIKV								0.0425	0.1343	0.5346	16.293	4.9659
Accession No	Name	Species	Peptides(95%)					0.2148	0.7447	1.3804	4.2855	2.4889
ACV88657.1	structural polyprotein [Chikungunya virus]	Chikungunya virus	27					0.5152	0.7178	0.6427	1.4588	1.5996
ALI94124.1	nonstructural polyprotein [Chikungunya virus]	Chikungunya virus	1					0.7178	0.413	0.6194	1.7378	1.0471
ADG95922.1	nonstructural polyprotein [Chikungunya virus]	Chikungunya virus	3					0.0213	0.2333	0.4831	1.406	1.1588
AAT11984.1	structural protein E1, partial [Chikungunya virus]	Chikungunya virus	3					0.3631	0.7311	1.1169	2.0893	1.977
CBW59084.1	nonstructural polyprotein [Chikungunya virus]	Chikungunya virus	1					0.863	1.4859	1.1272	1.4859	1.5417
ADG95945.1	nonstructural polyprotein [Chikungunya virus]	Chikungunya virus	1
